# Supplementary material for: A novel Betaretrovirus discovered in cattle with neurological disease and encephalitis
Source: Retrovirology. 2021 Dec 20;18:40. doi: 10.1186/s12977-021-00585-x (PMC8686636; doi:10.1186/s12977-021-00585-x)
Supplement: Supplementary file 1 — Additional file 1: Details of high-throughput sequencing runs and BoRV CH15–specific scaffolds in cases 1 to 7. [file 12977_2021_585_MOESM1_ESM.xlsx]

## Sheet: Sheet1
Additional file 1: Details of hight-throughput sequencing runs and BoRV CH15-specific scaffolds in cases 1 to 7
Case	Target	Total reads	Sequencing mode	BoRV CH15 sepcific scaffolds
				Lengths [nt]	Mean coverage [nt]	BlastN identity [%]*
1	DNA	70 Mio	paired-end, 100 cycles	7599	8	na
	RNA	101 Mio	paired-end, 100 cylces	7470	106	100
2	RNA	31 Mio	paired-end, 150 cycles	7322	8	97
3	RNA	232 Mio	paired-end, 150 cycles	none	na	na
4	RNA	150 Mio	paired-end, 150 cycles	7390	70	98
5	RNA	300 Mio	paired-end, 100 cycles	7527	31	89
6	RNA	146 Mio	paired-end, 100 cycles	7354	3789	95
7	RNA	148 Mio	paired-end, 100 cycles	1798, 5109#	270, 320#	90
na: not applicable; *identity compared to BoRV CH15 proviral sequence of the index case (case 1, GenBank accession number NC_029852); #data origintes from two scaffolds, which were subsequently connected by Sanger sequencing
