# Supplementary material for: A novel Betaretrovirus discovered in cattle with neurological disease and encephalitis
Source: Retrovirology. 2021 Dec 20;18:40. doi: 10.1186/s12977-021-00585-x (PMC8686636; doi:10.1186/s12977-021-00585-x)
Supplement: Supplementary file 2 — Additional file 2: Read pairs with one mate mapping to the Bos taurus genome and one mapping to BoRV CH15. [file 12977_2021_585_MOESM2_ESM.xlsx]

## Sheet: Sheet1
Additional file 2: Read pairs with one mate mapping the Bos taurus genome and one mapping BoRV CH15
Read pairs originated from high-throughput sequencing of DNA of case 1. In the read that mapped both, the bovine genome and BoRV CH15 genome is highlited in blue/red. R1: forward read; R2: reverse read.
Reads	Sequence 5' to 3'													Mapping site*
Read pair 1
Read 1	GAAATGTTGATCCTATATTGCTTATATGTGTTATAAACATCTACTTCTAGTTTGTGAAAGTGAAAGTGAAGTCGCTCTGTCGTGCCCGACTCTTAGGGACC													Bos Taurus Chr. 22: 19769805-19769905
Read 2	CAGCCTTCATAACTTCTAACAAACAAGATAGGGAACATTCCATTCTACAGGCAAAGAGCTCGGAGCATGGATTTTTCCATCTCCTTCCTCAGTGTGCTGAG													BoRV-CH15: 127-27
Read pair 2
Read 1	TAGTGTGTCAAGATAAAATAAGTTAATGCGTCTGTTTATGAAATAGAAAAGAACATTCAACATTGTAGGGAACATAATATCCTGTTGTTAAGATTCTTAAG													BoRV-CH15: 7707-7807
Read 2	TGAACAGATCTTGAGGGTGGTGAGCAGGTCCAATCGACTGGAAGAATTGGTGTTGGAAAATGCTGGACTTAGAATGTGAGTATTTTCCTGAATGTATGAAT													Bos Taurus Chr. 23: 32398870-3239770
Read pair 3
Read 1	ACCGATTAATTAAAAAAATTAGAAGTGAAAGCACTTTATACGAATGACACGCTACATGAATGCTAGCTATAAAGCAATTATGATTCACTACCTAGTGAATA													Bos Taurus Chr. 14: 47571645- 47571745
Read 2	TTATGAAATAGAAAAGAACATTCAACATTGTAGGGAACATAATATCCTGTTGTTAAGATTCTTAAGATTGAATTATGTGTGCCAAATGCTTAACTGTACTC													BoRV-CH15: 7842-7742
Read pair 4
Read 1	TTGAGTATGCATCCGAAGTTGATAAATGTATGCATTTCAGGAGAATAACTGAAGTCTTCTAAACAAATTAACTGAGGACATCGGCAAGAGTTAAGTCCTCA													Bos Taurus Chr. 6: 5332632-5332704; BoRV CH15: 1-30
Read 2	AGTTAAGCATTTGGCACACATAATTCAATCTTAAGAATCTTAACAACAGGATATTATGTTCCCTACAATGTTGAATGTTCTTTTCTATTTCATAAACAGAC													BoRV-CH15: 200-300
Read pair 5
Read 1	GACGCATTAACTTATTTTATCTTGACACACTATGTCCGCTATTTGCTCCCTTGGCAGGCTACTCAGGAGAAATGTCAGCCTTCATAACTTCTAACAAACAA													BoRV-CH15: 7638- 7738
Read 2	AGATTAACATTAATGTAGTGTTATCTTACTTGGGCTTCCCTGTGGCTTAGAAGGCAATGGCACCCCACTCCAGTACTCTTGCCTGGAAAATCCCACAGATG													Bos Taurus Chr. 21: 18757118-18757018
Read pair 6
Read 1	AGGAAAATCACTTAGGAAATTTCATTGTGTTTCTATGAAATGTTTTATACTTAAACATTTGTTACTAACACTATTAAACATAGTGTTACTATGAAATGATT													Bos Taurus Chr. 3: 9424834 to 9424934
Read 2	TCTGTAATAGTTCAATTACATAACCAGACTCTGTAATAGTTCAATTACATAACCAGACTCTGTAATAGTTCAATTACATAACCAGATTGTGTATAAAT													BoRV-CH15: 363-460
*to Bos Taurus reference genome, ARS-UCD 1.2 (GeneBank accession number NC_037349.1) and BoRV CH15 case 1 (GenBank accession number KU720628.1)
