# Supplementary material for: A novel Betaretrovirus discovered in cattle with neurological disease and encephalitis
Source: Retrovirology. 2021 Dec 20;18:40. doi: 10.1186/s12977-021-00585-x (PMC8686636; doi:10.1186/s12977-021-00585-x)
Supplement: Supplementary file 3 — Additional file 3: Possible insertions in the long terminal repeats of BoRV CH15 genomes of case 5 and 7. [file 12977_2021_585_MOESM3_ESM.xlsx]

## Sheet: Sheet1
Additional file 3: Possible insertions in the long terminal repeats of BoRV CH15 genomes of cases 5 and 7
Case 5
Insertion	Sequence	Position in genome
1	CAATTGAGCTGTCATTTGAGTTGACTACCATGGCAAGGGATC	7614
2	GAGTTGTCATTTGACTTGACTAGCATGCCAAGTGATCAAATT	7619
3	TGACATTTCTCCTGAGTAGCCTGCCAAGGGAACACAATATCCTGTTTTT	7623
4	TGACATTTCTCCTGAGTAGCCTGCCAAGGGAACACAATATCCTGTTTTT	7630
Case 7
Insertion	Sequence	Position in genome
1	CAGGAATTTTGTCTTTAGCACAGGAGGAGGGAGAAGAAAAGACCATTCCCGAGCTAGCTGCCAATGC	7397
2	TTGAGGGCACCGGCAAGGGTTAAGTCCTCAGCACACTGAGGAGGGAGATGGAAAAATCCATGTCCCGAG CTTTGAGGGCGCAGCCAAGAATTTTGTCTTTATCACTTGGAGGAAGGAGATGGAAAAATCATTTTTCCTGAGTAGCTGCCAAAGCTTAACA	7404
3	CAATTATATACTCTATTATTTCACTTGATTGTGTAATTGTTTACCTTTCTTGTGTATAGCTTGCTGCGCA	7490
4	TGCTGTGCTTAAACGTACTCTGTATGAATTTACTTTTGTTTGCACTGATTCCACTGTATTGTGAATCAAGACT CTCCCCTTCAGTCTCCGCAGCATGGGACTTTGATGACTGGCGCTGCATCCCCTGTGTCCTGAGTCGTGATTCTCCCCTTCGGTCTCCGCA	7551
