# Supplementary material for: A novel Betaretrovirus discovered in cattle with neurological disease and encephalitis
Source: Retrovirology. 2021 Dec 20;18:40. doi: 10.1186/s12977-021-00585-x (PMC8686636; doi:10.1186/s12977-021-00585-x)
Supplement: Supplementary file 5 — Additional file 5: Pairwise identities (%) of BoRV CH15 genome elements. [file 12977_2021_585_MOESM5_ESM.xlsx]

## Sheet: Identities
Additional file 5: Pairwise identities (in %) of BoRV CH15 genome elements [nt/aa]
Putative group specific antigen open reading frame (ORF)
	Case 2	Case 3	Case 4	Case 5	Case 6	Case 7
Case 1	97.5/98.6	98.3/99.1	98.4/99.1	88.4/94.3	96.1/98.1	90.5/95.8
Case 2		97.3/98.4	97.3/98.4	88.3/94.5	96.4/98.1	90.2/95.3
Case 3			99.1/99.7	88.1/93.9	96.1/97.9	90.5/95.5
Case 4				88.2/93.9	96.3/97.9	90.6/95.5
Case 5					87.8/94.5	88.8/95
Case 6						90.3/95.3
Putative protease ORF
	Case 2	Case 3	Case 4	Case 5	Case 6	Case 7
Case 1	97.4/99.5	99.2/100	98.6/100	90.7/95.7	94.9/91.7	92.4/96.6
Case 2		97.5/99.5	97.2/99.5	89.8/95.7	94.6/91.2	92.1/96.2
Case 3			99/100	90.2/95.7	94.7/91.7	92.3/96.6
Case 4				90/95.7	93.9/91.7	92.1/96.6
Case 5					89.9/89.9	91.9/94.7
Case 6						90.9/92.9
Putative reverse transcriptase, RNase H and integrase ORF
	Case 2	Case 3	Case 4	Case 5	Case 6	Case 7
Case 1	96.4/98	97.5/98.5	97.8/98.7	88.4/93.6	95.2/97.2	89.8/93.9
Case 2		96/97.7	96.4/97.9	88.2/93.2	95.4/96.8	90.1/94
Case 3			98.6/98.8	88.6/93.7	95/97.1	89.6/93.6
Case 4				88.5/93.6	95.1/97	89.9/93.8
Case 5					88.4/93.7	89.4/93.3
Case 6						90.1/93.9
Putative envelope ORF
	Case 2	Case 3	Case 4	Case 5	Case 6	Case 7
Case 1	97.2/98.6	98/99.6	98.3/99.3	89.8/94	96.7/98.7	89.6/93.6
Case 2		97.8/98.7	97.3/97.8	89.6/93.8	96.5/97.8	89.3/92.7
Case 3			98.7/99.1	89.7/94.2	96.5/98.3	89.6/93.3
Case 4				89.7/93.6	96.5/98.3	89.4/93
Case 5					89.6/93.6	93.3/96.7
Case 6						89.4/93.2
Putative unique 5' region
	Case 2	Case 4	Case 5	Case 6	Case 7
Case 1	100	98.3	91.7	100	91.7
Case 2		98.3	91.7	100	91.7
Case 4			90	98.3	90
Case 5				91.7	98.3
Case 6					91.7
Putative redundant region
	Case 2	Case 4	Case 5	Case 6	Case 7
Case 1	97.2	97.2	91.7	91.7	88.9
Case 2		94.4	88.9	94.4	91.7
Case 4			88.9	88.9	86.1
Case 5				88.9	97.2
Case 6					91.7
Putative unique 3' region
	Case 2	Case 4	Case 5	Case 6	Case 7
Case 1	86.1	68.6	62.9	87.2	55.2
Case 2		70.6	60.4	85	55.4
Case 4			83.5	68.4	73.8
Case 5				63.9	75.4
Case 6					55.2
