# Supplementary material for: A novel Betaretrovirus discovered in cattle with neurological disease and encephalitis
Source: Retrovirology. 2021 Dec 20;18:40. doi: 10.1186/s12977-021-00585-x (PMC8686636; doi:10.1186/s12977-021-00585-x)
Supplement: Supplementary file 6 — Additional file 6: Primers used for Sanger sequencing. [file 12977_2021_585_MOESM6_ESM.xlsx]

## Sheet: Sheet1
Additional file 6: Primers used for Sanger sequencing
Primer name	Sequence	Comment
bov_RetroV_389F	ATAAACAAGTGCAGTATGTAGCTG	Sequencing of bovine retrovirus CH15
bov_RetroV_1013F	AGGGAGCCGTTTCAGAACAG	Sequencing of bovine retrovirus CH15
bov_RetroV_1690F	CCCACAGGTGAACATTATGGC	Sequencing of bovine retrovirus CH15
bov_RetroV_2376F	CCCCTGCCTCAAGGAACATT	Sequencing of bovine retrovirus CH15
bov_RetroV_3038F	CTGCAAGCTGCTGAGGAGTT	Sequencing of bovine retrovirus CH15
bov_RetroV_3666F	TGACCATCCGACGAGACAATC	Sequencing of bovine retrovirus CH15
bov_RetroV_4144F	ACAACGCTCTGAGGCACTAC	Sequencing of bovine retrovirus CH15
bov_RetroV_4651F	TGCTTTCGCTTCTCCAGAGG	Sequencing of bovine retrovirus CH15
bov_RetroV_5190F	TGGAGTTACCACCATTAATAGCT	Sequencing of bovine retrovirus CH15
bov_RetroV_5740F	TAACCTCCTCTCAGGCAGCT	Sequencing of bovine retrovirus CH15
bov_RetroV_6249F	TGGGGTCCCTTTGGTATGTT	Sequencing of bovine retrovirus CH15
bov_RetroV_6781F	AGAAGGTTTTGCATCGTTCGA	Sequencing of bovine retrovirus CH15
bov_RetroV_7315F	CGGCTGGAAGTTTAGGAGTGT	Sequencing of bovine retrovirus CH15
bov_RetroV_538R	TGATCCTCCCTAACTCGCCT	Sequencing of bovine retrovirus CH15
bov_RetroV_1141R	TCTTGTTCGCCTCTGTTCGA	Sequencing of bovine retrovirus CH15
bov_RetroV_1812R	ACGAGCTTTTTCTCCTACCACT	Sequencing of bovine retrovirus CH15
bov_RetroV_2454R	CTCCTGGATGGACCGTAACA	Sequencing of bovine retrovirus CH15
bov_RetroV_3110R	TCCAAGGGGAAGTAGAAGTTTCT	Sequencing of bovine retrovirus CH15
bov_RetroV_3750R	CCTAATGAAGGGCGTAACCA	Sequencing of bovine retrovirus CH15
bov_RetroV_4304R	CGGTAAAGACATTGGGCCCT	Sequencing of bovine retrovirus CH15
bov_RetroV_4723R	ACGCCAACGATGATGCAAAG	Sequencing of bovine retrovirus CH15
bov_RetroV_5306R	GTTCCGCCGTCGTTTGTATG	Sequencing of bovine retrovirus CH15
bov_RetroV_5857R	GAAACTCCCCAAACCGTTGC	Sequencing of bovine retrovirus CH15
bov_RetroV_6387R	CACCATCTCCCCACCACATC	Sequencing of bovine retrovirus CH15
bov_RetroV_6870R	ACACGGTAGCAACGGTAACA	Sequencing of bovine retrovirus CH15
bov_RetroV_7389R	GCACTATGCAGCACCGATAT	Sequencing of bovine retrovirus CH15
bov_RetroV_7713R	ACAACAGGATATTATGTTCCCTACA	Sequencing of bovine retrovirus CH15
BORV_47621_6433F	ATTGTTACCGTTGCTACCGT	Closing gap of 47621
BORV_47621_6974R	GGTACTATGCAGCACCGGTA	Closing gap of 47621
BoRV_47621_6295F	TGGTTGCCCGTGAAAATGGA	Closing gap of 47621
BoRV_47621_6606R	CCCTAACCATTGCACAGACT	Closing gap of 47621
BoRV_60162_5007F	GTACCAGCCCAGTTATTGGT	Connecting scaffolds of 60162
BoRV_60162_5481R	AACTCCCCAAACCGTTGCTT	Connecting scaffolds of 60162
BoRV_25018_177R	GCGGTAGAAGCACATTGTCC	5` RACE BoRV 25018
BoRV_25018_236R	CCATGTCAATGCAGATGCCA	5`RACE BoRV 25018
BoRV_25018_6958F	CGGTGCTGCATAGTGCCTTT	3` RACE BoRV 25018
BoRV_25018_7035F	GGGAATTGAGGACATCGGCA	3` RACE BoRV 25018
BoRV_47417_176R	CGGTAGAGGCACATTGTCCC	5` RACE BoRV 47417
BoRV_47417_236R	CCATGTCAATGCAGATGCCA	5` RACE BoRV 47417
BoRV_47417_6958F	CGGTGCTGTATAGTGCCGTT	3` RACE BoRV 47417
BoRV_47417_7035F	GGGAATTGAGGACATCGGCA	3` RACE BoRV 47417
BoRv_5'end_261R	ACTCAGGAGAATGTCAGCC	Connection of 25018 with NGS reads on Bos taurus
BoRV_25018_p1_F	TCGTGCCCGACTCTTAGG	Connection of 25018 with NGS reads on Bos taurus
BoRV_25018_p3_F	ACGCTACATGAATGCTAGCT	Connection of 25018 with NGS reads on Bos taurus
BoRV_25018_p2_R	GGTGTTGGAAAATGCTGGAC	Connection of 25018 with NGS reads on Bos taurus
BoRV_25018_p5_R	TGCCTGGAAAATCCCACAGA	Connection of 25018 with NGS reads on Bos taurus
BoRV_3'end_563F	CAGTATGTAGCTGCATCGGC	Connection of 25018 with NGS reads on Bos taurus
BoRV_5'_7476F	TTGAGGACATCGGCAAGAGT	Determination of LTRs
BoRV_5'_7476F2	TTGAGGGCGCCGGCAAGGGT	Determination of LTRs
BoRV_5'_7476F3	TTGAGGGCACCGGCAAGGGT	Determination of LTRs
BoRV_5'_496R	CGCCACTTGTCAACGTCCAG	Determination of LTRs
BoRV_3'_7521F	TCCATGCTCCGAGCTCTTTG	Determination of LTRs
BoRV_3'_7521F2	TCCATGTCCCGAGCCCTTGG	Determination of LTRs
BoRV_3'_7521F3	TCCATGCTCCGGGCTCTTTG	Determination of LTRs
BoRV_3'_7521F4	TCCATGTCCCGAGCTCTTTG	Determination of LTRs
BoRV_3'_460R	GGAGAGGATCAAGACTCGGGA	Determination of LTRs
BoRV_3'_460R2	GGGGAGAATCACGACTCAGGA	Determination of LTRs
